# Supplementary material for: An Extension of the Bland–Altman Plot for Analyzing the Agreement of More than Two Raters
Source: Diagnostics (Basel). 2021 Jan 1;11(1):54. doi: 10.3390/diagnostics11010054 (PMC7824071; doi:10.3390/diagnostics11010054)
Supplement: Supplementary file 1 [file diagnostics-11-00054-s001.zip]

Archive with 3 entries (3 files):
- Examples.R
- Figures.R
- Simulation.R
